# Supplementary material for: Longitudinal analysis of health outcomes after exposure to toxics, Willits California, 1991–2012: application of the cohort-period (cross-sequential) design
Source: Environ Health. 2014 Oct 24;13:88. doi: 10.1186/1476-069X-13-88 (PMC4223849; doi:10.1186/1476-069X-13-88)
Supplement: Supplementary file 1 — Additional file 1: Statistics by sex summarizing illness for birth cohorts 1940-1980 over the period 1991-2012. Description of data: tables for men and women with statistics on specific body system illness and when admissions occurred, with trend graphs. (ODS 125 KB) [file 12940_2014_791_MOESM1_ESM.ods]

## Sheet: MALE
				Cohort Rate per 10,000 Person Years						Excess Cases				Adjusted Relative Risk					CMH Statistics					CMH Chi-Square			BD Chi-Square
Measure		Area		1940	1950	1960	1970	1980		N	LCL	UCL		Ratio	LCL	UCL	Sig		Ratio	LCL	UCL	Sig		Value	P-Val		Value	P-Val
DXLABEL	_NAME_	AREA	COL1	_1940	_1950	_1960	_1970	_1980	COL2	XSCASES	XSCASES_L	XSCASES_U	COL3	_MHRRC1_	L_MHRRC1	U_MHRRC1	_MHRRC1SIG	COL4	_MHOR_	L_MHOR	U_MHOR	_MHORSIG	COL5	_CMHCOR_	P_CMHCOR	COL6	_BDCHI_	P_BDCHI
Person	ENRATE	ROC		369	287	230	194	132
	EYRATE	Willits		371	329	274	224	162		301	200	398		1.12	1.08	1.17	1		1.13	1.08	1.17	1		31.73	0.0000		12.16	0.0162
	XP2_FISH	Exact P		0.93	0.00	0.00	0.01	0.00
	ARiskN	Attr Cases		2	102	80	51	65
	_RRC1_	RR		1.00	1.15	1.19	1.16	1.23
Total discharges	ENRATE	ROC		1078	839	547	394	270
	EYRATE	Willits		1161	970	685	524	313		1102	942	1258		1.16	1.14	1.19	1		1.18	1.15	1.21	1		160.3	0.0000		30.39	0.0000
	XP2_FISH	Exact P		0.00	0.00	0.00	0.00	0.00
	ARiskN	Attr Cases		176	341	263	225	96
	_RRC1_	RR		1.08	1.16	1.25	1.33	1.16
Total days	ENRATE	ROC		3912	3238	2329	1850	1367
	EYRATE	Willits		3904	3541	2664	2585	1550		3974	3647	4297		1.11	1.10	1.12	1		1.16	1.14	1.17	1		506.5	0.0000		419.4	0.0000
	XP2_FISH	Exact P		0.79	0.00	0.00	0.00	0.00
	ARiskN	Attr Cases		(24)	1,103	816	1,625	463
	_RRC1_	RR		1.00	1.09	1.14	1.40	1.13
Infectious/parasitic	ENRATE	ROC		109	90	57	33	22
	EYRATE	Willits		112	110	68	49	28		111	60	159		1.18	1.09	1.28	1		1.18	1.09	1.28	1		16.5	0.0000		6.60	0.1584
	XP2_FISH	Exact P		0.68	0.00	0.08	0.00	0.10
	ARiskN	Attr Cases		7	47	20	25	13
	_RRC1_	RR		1.03	1.22	1.19	1.45	1.28
Endocr Nutri Metab Immun	ENRATE	ROC		231	148	88	46	29
	EYRATE	Willits		233	177	113	65	34		158	90	222		1.14	1.08	1.21	1		1.15	1.08	1.22	1		19.13	0.0000		12.02	0.0172
	XP2_FISH	Exact P		0.86	0.00	0.00	0.00	0.22
	ARiskN	Attr Cases		4	69	44	31	11
	_RRC1_	RR		1.01	1.19	1.27	1.40	1.17
Blood/blood-forming organs	ENRATE	ROC		119	81	45	25	14
	EYRATE	Willits		118	86	53	37	18		52	1	99		1.09	1.00	1.19	1		1.09	1.00	1.19	1		4.06	0.0439		8.19	0.0850
	XP2_FISH	Exact P		0.91	0.43	0.15	0.01	0.17
	ARiskN	Attr Cases		(3)	12	14	20	9
	_RRC1_	RR		0.99	1.06	1.18	1.50	1.29
Mental disorders	ENRATE	ROC		213	176	126	97	64
	EYRATE	Willits		231	200	154	119	66		186	111	258		1.14	1.08	1.20	1		1.14	1.08	1.20	1		21.65	0.0000		4.06	0.3978
	XP2_FISH	Exact P		0.11	0.01	0.00	0.01	0.71
	ARiskN	Attr Cases		35	59	50	37	5
	_RRC1_	RR		1.09	1.14	1.22	1.23	1.03
Nervous system sense organs	ENRATE	ROC		125	88	62	35	24
	EYRATE	Willits		124	116	75	52	35		140	88	189		1.21	1.12	1.31	1		1.21	1.12	1.31	1		24.46	0.0000		15.42	0.0039
	XP2_FISH	Exact P		0.89	0.00	0.04	0.00	0.00
	ARiskN	Attr Cases		(3)	67	24	28	25
	_RRC1_	RR		0.99	1.32	1.21	1.49	1.49
Nervous system procedures	ENRATE	ROC		53	48	38	25	9
	EYRATE	Willits		52	63	50	23	16		68	30	103		1.20	1.08	1.33	1		1.20	1.08	1.34	1		11.20	0.0008		10.63	0.0311
	XP2_FISH	Exact P		1.00	0.00	0.02	0.73	0.01
	ARiskN	Attr Cases		(1)	36	21	(3)	15
	_RRC1_	RR		0.99	1.32	1.31	0.93	1.75
Circulatory system	ENRATE	ROC		252	154	85	35	16
	EYRATE	Willits		261	181	104	53	20		157	89	222		1.14	1.08	1.21	1		1.15	1.08	1.22	1		19.07	0.0000		12.20	0.0159
	XP2_FISH	Exact P		0.50	0.00	0.01	0.00	0.14
	ARiskN	Attr Cases		16	66	35	31	10
	_RRC1_	RR		1.03	1.18	1.23	1.54	1.28
Circulatory procedures	ENRATE	ROC		126	72	34	16	9
	EYRATE	Willits		127	81	44	26	14		70	23	114		1.14	1.04	1.24	1		1.14	1.04	1.24	1		8.03	0.0046		10.41	0.0341
	XP2_FISH	Exact P		0.89	0.12	0.03	0.01	0.04
	ARiskN	Attr Cases		2	23	19	16	11
	_RRC1_	RR		1.01	1.13	1.31	1.60	1.54
Respiratory system	ENRATE	ROC		154	105	68	41	30
	EYRATE	Willits		169	128	83	56	38		151	93	204		1.19	1.11	1.27	1		1.19	1.11	1.28	1		23.60	0.0000		3.43	0.4888
	XP2_FISH	Exact P		0.13	0.00	0.03	0.01	0.05
	ARiskN	Attr Cases		29	53	27	24	18
	_RRC1_	RR		1.10	1.21	1.22	1.35	1.28
Digestive system	ENRATE	ROC		176	133	90	63	38
	EYRATE	Willits		193	173	113	90	57		257	195	316		1.26	1.18	1.34	1		1.26	1.19	1.34	1		54.68	0.0000		10.91	0.0275
	XP2_FISH	Exact P		0.09	0.00	0.00	0.00	0.00
	ARiskN	Attr Cases		34	96	42	44	42
	_RRC1_	RR		1.10	1.30	1.26	1.42	1.51
Digestive system procedures	ENRATE	ROC		93	74	49	41	27
	EYRATE	Willits		98	88	64	52	42		121	72	165		1.21	1.12	1.32	1		1.22	1.12	1.32	1		21.39	0.0000		8.82	0.0658
	XP2_FISH	Exact P		0.46	0.03	0.01	0.05	0.00
	ARiskN	Attr Cases		10	32	26	18	34
	_RRC1_	RR		1.06	1.18	1.30	1.27	1.59
Digestive system neoplasm	ENRATE	ROC		121	72	37	22	10
	EYRATE	Willits		144	84	52	37	13		22	(6)	46		1.25	1.15	1.36	1		1.25	1.15	1.37	1		27.43	0.0000		7.12	0.1297
	XP2_FISH	Exact P		0.01	0.06	0.00	0.00	0.20
	ARiskN	Attr Cases		45	28	28	25	7
	_RRC1_	RR		1.19	1.16	1.42	1.70	1.32
Genitourinary system	ENRATE	ROC		17	5	2	1	1
	EYRATE	Willits		19	5	3	0	0		132	86	174		1.02	0.76	1.37	0		1.02	0.76	1.37	0		0.01	0.9035		5.40	0.2488
	XP2_FISH	Exact P		0.57	1.00	0.28	0.24	0.23
	ARiskN	Attr Cases		3	(1)	2	(2)	(2)
	_RRC1_	RR		1.11	0.94	1.61	0.00	0.00
Genitourinary system procedures	ENRATE	ROC		22	14	7	4	2
	EYRATE	Willits		18	14	11	7	3		4	(19)	23		1.05	0.85	1.29	0		1.05	0.85	1.29	0		0.17	0.6784		5.28	0.2599
	XP2_FISH	Exact P		0.31	0.85	0.14	0.17	0.64
	ARiskN	Excess Cases		(8)	1	6	4	1
	_RRC1_	RR		0.82	1.03	1.49	1.57	1.17
Integumentary system procedures	ENRATE	ROC		39	35	33	28	17
	EYRATE	Willits		41	51	44	50	27		116	82	146		1.39	1.25	1.55	1		1.39	1.25	1.55	1		36.25	0.0000		10.27	0.0361
	XP2_FISH	Exact P		0.71	0.00	0.03	0.00	0.00
	ARiskN	Attr Cases		3	37	18	36	21
	_RRC1_	RR		1.04	1.45	1.31	1.77	1.58
Gender-based genital procedures	ENRATE	ROC		17	5	2	1	1
	EYRATE	Willits		19	5	3	0	0		1	(17)	14		1.02	0.76	1.37	0		1.02	0.76	1.37	0		0.01	0.9035		5.40	0.2488
	XP2_FISH	Exact P		0.57	1.00	0.28	0.24	0.23
	ARiskN	Excess Cases		3	(1)	2	(2)	(2)
	_RRC1_	RR		1.11	0.94	1.61	0.00	0.00
Gender-based neoplasm	ENRATE	ROC		19	5	1	1	0
	EYRATE	Willits		20	6	2	1	0		3	(15)	16		1.05	0.79	1.41	0		1.05	0.79	1.41	0		0.12	0.7330		1.33	0.8561
	XP2_FISH	Exact P		0.93	0.75	0.42	1.00	1.00
	ARiskN	Excess Cases		1	1	1	(0)	(1)
	_RRC1_	RR		1.02	1.12	1.77	0.83	0.00
Admit 1991-1993 (Any)	ENRATE	ROC		60	46	34	27	10
	EYRATE	Willits		68	52	41	32	15		60	21	95		1.17	1.05	1.30	1		1.17	1.05	1.30	1		8.58	0.0034		2.01	0.7339
	XP2_FISH	Exact P		0.23	0.21	0.13	0.34	0.04
	ARiskN	Attr Cases		14	14	13	7	11
	_RRC1_	RR		1.12	1.13	1.22	1.16	1.50
Admit 1994-1996 (Any)	ENRATE	ROC		67	52	38	33	14
	EYRATE	Willits		74	70	46	46	18		100	60	137		1.25	1.13	1.38	1		1.25	1.14	1.38	1		20.56	0.0000		3.02	0.5540
	XP2_FISH	Exact P		0.27	0.00	0.11	0.01	0.14
	ARiskN	Attr Cases		14	42	15	21	9
	_RRC1_	RR		1.11	1.34	1.22	1.39	1.30
Admit 1997-1999 (Any)	ENRATE	ROC		82	61	44	40	25
	EYRATE	Willits		88	75	53	39	24		57	10	100		1.11	1.02	1.22	1		1.12	1.02	1.22	1		5.51	0.0189		4.13	0.3893
	XP2_FISH	Exact P		0.38	0.01	0.10	0.84	0.88
	ARiskN	Attr Cases		12	34	16	(2)	(2)
	_RRC1_	RR		1.08	1.23	1.20	0.96	0.97
Admit 2000-2002 (Any)	ENRATE	ROC		91	63	45	37	26
	EYRATE	Willits		97	73	55	32	30		53	5	98		1.10	1.01	1.21	1		1.10	1.01	1.21	1		4.62	0.0317		3.96	0.4115
	XP2_FISH	Exact P		0.39	0.11	0.06	0.40	0.35
	ARiskN	Attr Cases		12	22	19	(8)	8
	_RRC1_	RR		1.07	1.15	1.24	0.88	1.14
Admit 2003-2005 (Any)	ENRATE	ROC		95	68	54	40	28
	EYRATE	Willits		98	82	65	46	38		92	42	137		1.16	1.07	1.26	1		1.16	1.07	1.27	1		12.44	0.0004		4.00	0.4062
	XP2_FISH	Exact P		0.66	0.02	0.06	0.23	0.01
	ARiskN	Attr Cases		7	33	20	11	22
	_RRC1_	RR		1.04	1.20	1.21	1.17	1.36
Admit 2006-2008 (Any)	ENRATE	ROC		99	74	52	37	30
	EYRATE	Willits		101	79	71	53	34		86	36	132		1.15	1.06	1.25	1		1.15	1.06	1.25	1		10.64	0.0011		9.62	0.0473
	XP2_FISH	Exact P		0.78	0.39	0.00	0.00	0.31
	ARiskN	Attr Cases		4	13	34	27	9
	_RRC1_	RR		1.02	1.07	1.36	1.44	1.14
Admit 2009-2011 (Any)	ENRATE	ROC		94	76	54	35	26
	EYRATE	Willits		106	96	68	64	39		173	126	216		1.30	1.20	1.41	1		1.31	1.21	1.42	1		42.88	0.0000		14.30	0.0064
	XP2_FISH	Exact P				0.01
	ARiskN	Attr Cases		23	48	27	48	27
	_RRC1_	RR		1.13	1.26	1.28	1.83	1.49
Admit 1991-1993 (N)	ENRATE	ROC		109	80	51	37	13
	EYRATE	Willits		119	87	60	62	19		107	57	152		1.19	1.09	1.29	1		1.19	1.09	1.29	1		16.42	0.0001		14.85	0.0050
	XP2_FISH	Exact P		0.21	0.27	0.16	0.00	0.03
	ARiskN	Attr Cases		19	17	15	43	13
	_RRC1_	RR		1.09	1.09	1.16	1.71	1.49
Admit 1994-1996 (N)	ENRATE	ROC		129	102	60	52	26
	EYRATE	Willits		140	127	83	65	27		143	88	195		1.19	1.11	1.28	1		1.20	1.11	1.29	1		23.15	0.0000		6.00	0.1988
	XP2_FISH	Exact P		0.23	0.00	0.00	0.04	0.77
	ARiskN	Attr Cases		20	59	40	22	2
	_RRC1_	RR		1.08	1.24	1.37	1.25	1.04
Admit 1997-1999 (N)	ENRATE	ROC		141	104	66	57	38
	EYRATE	Willits		174	135	77	56	35		151	93	205		1.19	1.11	1.27	1		1.19	1.11	1.27	1		23.48	0.0000		9.17	0.0569
	XP2_FISH	Exact P		0.00	0.00	0.09	1.00	0.59
	ARiskN	Attr Cases		63	74	20	(1)	(6)
	_RRC1_	RR		1.24	1.30	1.17	0.99	0.93
Admit 2000-2002 (N)	ENRATE	ROC		182	131	77	62	40
	EYRATE	Willits		177	143	83	52	38		9	(60)	73		1.01	0.94	1.08	0		1.01	0.94	1.08	0		0.07	0.7966		5.73	0.2199
	XP2_FISH	Exact P		0.68	0.15	0.38	0.13	0.72
	ARiskN	Attr Cases		(9)	28	11	(17)	(5)
	_RRC1_	RR		0.97	1.09	1.08	0.83	0.95
Admit 2003-2005 (N)	ENRATE	ROC		181	132	93	62	47
	EYRATE	Willits		192	154	102	76	59		142	75	204		1.14	1.07	1.21	1		1.14	1.07	1.21	1		16.39	0.0001		3.57	0.4677
	XP2_FISH	Exact P		0.29	0.01	0.23	0.04	0.02
	ARiskN	Attr Cases		21	54	17	23	27
	_RRC1_	RR		1.06	1.17	1.10	1.22	1.27
Admit 2006-2008 (N)	ENRATE	ROC		190	138	89	60	48
	EYRATE	Willits		195	144	123	79	50		124	57	188		1.12	1.05	1.19	1		1.12	1.05	1.19	1		12.40	0.0004		14.68	0.0054
	XP2_FISH	Exact P		0.63	0.42	0.00	0.00	0.63
	ARiskN	Attr Cases		10	16	61	32	6
	_RRC1_	RR		1.03	1.05	1.38	1.32	1.05
Admit 2009-2011 (N)	ENRATE	ROC		192	164	103	59	48
	EYRATE	Willits		219	200	150	118	69		370	304	432		1.32	1.25	1.40	1		1.33	1.26	1.40	1		97.82	0.0000		38.68	0.0000
	XP2_FISH	Exact P
	ARiskN	Attr Cases		52	89	84	99	46
	_RRC1_	RR		1.14	1.23	1.45	2.02	1.44
28 Total charges	ENRATE	ROC		2,793	2,379	2,485	2,541	2,055
	EYRATE	Willits		6,850	6,253	6,827	7,372	6,580		131,222	130,869	131,573		2.77	2.75	2.78	1		6.49	6.43	6.55	1		171,362.32	0.0000		1,184.72	0.0000
	XP2_FISH	Exact P
	ARiskN	Attr Cases		24,165	24,354	24,414	30,111	28,261
	_RRC1_	RR		2.45	2.63	2.75	2.90	3.20

## Sheet: FEMALE
				Cohort Rate per 10,000 Person Years						Excess Cases				Adjusted Relative Risk					CMH Statistics					CMH Chi-Square			BD Chi-Square
Measure		Area		1940	1950	1960	1970	1980		N	LCL	UCL		Ratio	LCL	UCL	Sig		Ratio	LCL	UCL	Sig		Value	P-Val		Value	P-Val
DXLABEL	_NAME_	AREA	COL1	_1940	_1950	_1960	_1970	_1980	COL2	XSCASES	XSCASES_L	XSCASES_U	COL3	_MHRRC1_	L_MHRRC1	U_MHRRC1	_MHRRC1SIG	COL4	_MHOR_	L_MHOR	U_MHOR	_MHORSIG	COL5	_CMHCOR_	P_CMHCOR	COL6	_BDCHI_	P_BDCHI
Person	ENRATE	ROC		368	332	456	560	318
	EYRATE	Willits		427	383	519	651	397		696	569	820		1.17	1.13	1.21	1		1.18	1.14	1.22	1		100.8	0.0000		3.70	0.4486
	XP2_FISH	Exact P		0.00	0.00	0.00	0.00	0.00
	ARiskN	Attr Cases		115	136	126	153	167
	_RRC1_	RR		1.16	1.16	1.14	1.16	1.25
Total discharges	ENRATE	ROC		1064	876	1085	1295	694
	EYRATE	Willits		1428	1052	1298	1639	917		2898	2704	3088		1.26	1.24	1.28	1		1.30	1.27	1.32	1		680.0	0.0000		29.20	0.0000
	XP2_FISH	Exact P		0.00	0.00	0.00	0.00	0.00
	ARiskN	Attr Cases		790	497	464	651	495
	_RRC1_	RR		1.34	1.20	1.20	1.27	1.32
Total days	ENRATE	ROC		3753	3071	3025	2992	1858
	EYRATE	Willits		4559	3357	3413	3499	2198		7067	6719	7413		1.16	1.15	1.16	1		1.24	1.23	1.26	1		1317	0.0000		154.9	0.0000
	XP2_FISH	Exact P		0.00	0.00	0.00	0.00	0.00
	ARiskN	Attr Cases		2,752	1,085	1,116	1,235	880
	_RRC1_	RR		1.21	1.09	1.13	1.17	1.18
Infectious/parasitic	ENRATE	ROC		100	76	77	123	104
	EYRATE	Willits		141	94	105	158	136		299	239	355		1.32	1.24	1.40	1		1.32	1.24	1.41	1		76.80	0.0000		2.19	0.7013
	XP2_FISH	Exact P		0.00	0.00	0.00	0.00	0.00
	ARiskN	Attr Cases		78	46	53	57	65
	_RRC1_	RR		1.41	1.23	1.36	1.29	1.30
Endocr Nutri Metab Immun	ENRATE	ROC		219	148	120	111	57
	EYRATE	Willits		302	177	162	160	77		435	365	502		1.33	1.26	1.40	1		1.33	1.27	1.41	1		116.4	0.0000		6.59	0.1589
	XP2_FISH	Exact P		0.00	0.00	0.00	0.00	0.00
	ARiskN	Attr Cases		160	74	82	79	39
	_RRC1_	RR		1.38	1.19	1.35	1.44	1.34
Blood/blood-forming organs	ENRATE	ROC		122	86	82	82	53
	EYRATE	Willits		150	103	89	96	62		150	90	206		1.18	1.10	1.26	1		1.18	1.10	1.26	1		21.99	0.0000		1.37	0.8491
	XP2_FISH	Exact P		0.00	0.01	0.30	0.08	0.15
	ARiskN	Attr Cases		52	45	14	22	17
	_RRC1_	RR		1.22	1.20	1.09	1.17	1.16
Mental disorders	ENRATE	ROC		181	152	147	141	79
	EYRATE	Willits		246	190	209	210	120		535	463	603		1.38	1.31	1.45	1		1.39	1.32	1.46	1		163.4	0.0000		7.42	0.1151
	XP2_FISH	Exact P		0.00	0.00	0.00	0.00	0.00
	ARiskN	Attr Cases		123	97	120	111	83
	_RRC1_	RR		1.36	1.25	1.42	1.49	1.51
Nervous system sense organs	ENRATE	ROC		120	84	71	56	29
	EYRATE	Willits		172	117	114	90	50		365	315	411		1.50	1.41	1.61	1		1.51	1.41	1.62	1		144.8	0.0000		4.59	0.3322
	XP2_FISH	Exact P		0.00	0.00	0.00	0.00	0.00
	ARiskN	Attr Cases		99	85	83	55	42
	_RRC1_	RR		1.44	1.40	1.61	1.62	1.73
Nervous system procedures	ENRATE	ROC		50	47	54	61	27
	EYRATE	Willits		65	57	74	95	40		173	130	212		1.37	1.25	1.49	1		1.37	1.26	1.49	1		50.84	0.0000		4.20	0.3794
	XP2_FISH	Exact P		0.01	0.03	0.00	0.00	0.00
	ARiskN	Attr Cases		28	26	38	54	27
	_RRC1_	RR		1.30	1.22	1.37	1.55	1.49
Circulatory system	ENRATE	ROC		213	130	84	58	24
	EYRATE	Willits		269	159	113	93	33		314	251	373		1.30	1.23	1.38	1		1.31	1.23	1.39	1		77.54	0.0000		7.18	0.1265
	XP2_FISH	Exact P		0.00	0.00	0.00	0.00	0.02
	ARiskN	Attr Cases		107	75	56	57	19
	_RRC1_	RR		1.26	1.23	1.35	1.62	1.38
Circulatory procedures	ENRATE	ROC		78	47	29	16	8
	EYRATE	Willits		104	48	37	21	10		80	41	115		1.22	1.10	1.35	1		1.22	1.10	1.36	1		14.56	0.0001		5.01	0.2863
	XP2_FISH	Exact P		0.00	0.80	0.10	0.14	0.35
	ARiskN	Attr Cases		50	3	14	9	4
	_RRC1_	RR		1.34	1.02	1.25	1.35	1.27
Respiratory system	ENRATE	ROC		141	96	79	75	41
	EYRATE	Willits		205	131	110	119	57		371	316	424		1.43	1.34	1.52	1		1.43	1.35	1.53	1		127.0	0.0000		2.77	0.5962
	XP2_FISH	Exact P		0.00	0.00	0.00	0.00	0.00
	ARiskN	Attr Cases		121	88	59	71	32
	_RRC1_	RR		1.45	1.36	1.39	1.59	1.39
Digestive system	ENRATE	ROC		180	133	123	107	60
	EYRATE	Willits		255	188	166	162	83		504	438	566		1.41	1.34	1.49	1		1.42	1.35	1.50	1		167.7	0.0000		1.48	0.8302
	XP2_FISH	Exact P		0.00	0.00	0.00	0.00	0.00
	ARiskN	Attr Cases		143	141	84	89	47
	_RRC1_	RR		1.42	1.41	1.36	1.52	1.39
Digestive system procedures	ENRATE	ROC		115	97	95	85	41
	EYRATE	Willits		160	129	132	135	54		345	289	398		1.40	1.31	1.49	1		1.40	1.32	1.50	1		110.3	0.0000		3.73	0.4436
	XP2_FISH	Exact P		0.00	0.00	0.00	0.00	0.01
	ARiskN	Attr Cases		86	81	72	80	27
	_RRC1_	RR		1.39	1.33	1.39	1.59	1.33
Digestive system neoplasm	ENRATE	ROC		30	17	23	71	80
	EYRATE	Willits		38	21	26	90	101		107	65	145		1.25	1.14	1.38	1		1.26	1.14	1.38	1		22.12	0.0000		0.36	0.9853
	XP2_FISH	Exact P		0.09	0.14	0.37	0.01	0.00
	ARiskN	Attr Cases		15	11	7	31	44
	_RRC1_	RR		1.26	1.26	1.15	1.27	1.27
Genitourinary system	ENRATE	ROC		158	147	145	108	49
	EYRATE	Willits		221	176	191	159	70		407	339	471		1.33	1.26	1.40	1		1.34	1.27	1.41	1		109.2	0.0000		7.36	0.1182
	XP2_FISH	Exact P		0.00	0.00	0.00	0.00	0.00
	ARiskN	Attr Cases		119	76	87	82	43
	_RRC1_	RR		1.40	1.20	1.31	1.47	1.43
Genitourinary system procedures	ENRATE	ROC		33	26	24	35	17
	EYRATE	Willits		38	28	33	47	22		62	28	91		1.23	1.09	1.39	1		1.23	1.09	1.39	1		11.8	0.0006		2.1	0.7224
	XP2_FISH	Exact P		0.31	0.42	0.03	0.03	0.15
	ARiskN	Excess Cases		9	7	17	19	10
	_RRC1_	RR		1.14	1.11	1.38	1.34	1.28
Integumentary system procedures	ENRATE	ROC		53	41	29	20	10
	EYRATE	Willits		60	50	38	34	14		85	49	117		1.27	1.14	1.42	1		1.27	1.14	1.42	1		18.78	0.0000		5.63	0.2288
	XP2_FISH	Exact P		0.26	0.03	0.04	0.00	0.16
	ARiskN	Attr Cases		12	25	17	23	8
	_RRC1_	RR		1.12	1.24	1.31	1.73	1.37
Gender-based genital procedures	ENRATE	ROC		77	103	151	126	34
	EYRATE	Willits		86	120	191	185	51		266	204	324		1.27	1.20	1.35	1		1.28	1.20	1.36	1		59.2	0.0000		11.5	0.0215
	XP2_FISH	Exact P		0.23	0.02	0.00	0.00	0.00
	ARiskN	Excess Cases		16	44	77	94	35
	_RRC1_	RR		1.11	1.17	1.26	1.46	1.51
Gender-based neoplasm	ENRATE	ROC		82	72	53	18	3
	EYRATE	Willits		95	80	71	31	3		103	59	144		1.22	1.11	1.33	1		1.22	1.11	1.34	1		18.6	0.0000		7.5	0.1111
	XP2_FISH	Exact P		0.07	0.17	0.00	0.00	0.49
	ARiskN	Excess Cases		25	20	35	21	2
	_RRC1_	RR		1.16	1.11	1.35	1.73	1.30
Admit 1991-1993 (Any)	ENRATE	ROC		70	83	146	96	9
	EYRATE	Willits		92	99	178	136	14		219	163	272		1.28	1.19	1.37	1		1.28	1.19	1.37	1		49.34	0.0000		5.15	0.2723
	XP2_FISH	Exact P		0.00	0.01	0.00	0.00	0.02
	ARiskN	Attr Cases		41	40	63	64	12
	_RRC1_	RR		1.32	1.19	1.22	1.41	1.67
Admit 1994-1996 (Any)	ENRATE	ROC		71	72	127	139	15
	EYRATE	Willits		89	88	154	210	15		243	187	296		1.30	1.21	1.39	1		1.30	1.22	1.39	1		59.09	0.0000		9.70	0.0458
	XP2_FISH	Exact P		0.01	0.01	0.00	0.00	0.76
	ARiskN	Attr Cases		33	41	52	116	2
	_RRC1_	RR		1.25	1.22	1.21	1.51	1.05
Admit 1997-1999 (Any)	ENRATE	ROC		83	74	127	178	36
	EYRATE	Willits		104	83	137	214	47		165	102	224		1.17	1.10	1.25	1		1.18	1.10	1.26	1		23.80	0.0000		4.44	0.3501
	XP2_FISH	Exact P		0.00	0.14	0.28	0.00	0.01
	ARiskN	Attr Cases		41	22	18	60	24
	_RRC1_	RR		1.26	1.12	1.08	1.21	1.33
Admit 2000-2002 (Any)	ENRATE	ROC		90	70	113	165	64
	EYRATE	Willits		108	78	127	205	83		183	120	242		1.19	1.12	1.27	1		1.19	1.12	1.27	1		28.88	0.0000		3.42	0.4906
	XP2_FISH	Exact P		0.02	0.21	0.12	0.00	0.00
	ARiskN	Attr Cases		35	19	25	65	39
	_RRC1_	RR		1.21	1.11	1.12	1.24	1.30
Admit 2003-2005 (Any)	ENRATE	ROC		92	79	105	175	100
	EYRATE	Willits		130	108	131	204	123		289	224	350		1.27	1.20	1.35	1		1.28	1.20	1.35	1		64.20	0.0000		5.16	0.2713
	XP2_FISH	Exact P		0.00	0.00	0.00	0.01	0.00
	ARiskN	Attr Cases		70	73	50	46	49
	_RRC1_	RR		1.40	1.36	1.25	1.16	1.24
Admit 2006-2008 (Any)	ENRATE	ROC		97	77	87	155	128
	EYRATE	Willits		132	103	117	197	182		368	305	427		1.35	1.27	1.43	1		1.35	1.28	1.43	1		103.0	0.0000		1.91	0.7525
	XP2_FISH	Exact P		0.00	0.00	0.00	0.00	0.00
	ARiskN	Attr Cases		66	65	57	68	112
	_RRC1_	RR		1.36	1.33	1.34	1.27	1.43
Admit 2009-2011 (Any)	ENRATE	ROC		98	71	74	121	134
	EYRATE	Willits		133	91	91	154	171		276	215	335		1.28	1.21	1.36	1		1.29	1.21	1.37	1		63.59	0.0000		0.89	0.9257
	XP2_FISH	Exact P
	ARiskN	Attr Cases		65	49	32	52	77
	_RRC1_	RR		1.35	1.27	1.23	1.27	1.28
Admit 1991-1993 (N)	ENRATE	ROC		111	120	195	136	14
	EYRATE	Willits		157	157	266	203	20		440	375	501		1.38	1.31	1.46	1		1.39	1.32	1.47	1		136.1	0.0000		2.71	0.6071
	XP2_FISH	Exact P		0.00	0.00	0.00	0.00	0.04
	ARiskN	Attr Cases		86	95	138	108	13
	_RRC1_	RR		1.41	1.31	1.36	1.49	1.46
Admit 1994-1996 (N)	ENRATE	ROC		131	116	181	195	21
	EYRATE	Willits		182	148	225	281	20		401	333	467		1.32	1.25	1.39	1		1.33	1.26	1.40	1		104.7	0.0000		9.19	0.0565
	XP2_FISH	Exact P		0.00	0.00	0.00	0.00	0.87
	ARiskN	Attr Cases		95	82	84	141	(2)
	_RRC1_	RR		1.38	1.28	1.24	1.44	0.95
Admit 1997-1999 (N)	ENRATE	ROC		140	117	170	212	46
	EYRATE	Willits		179	133	186	270	57		262	188	332		1.20	1.13	1.26	1		1.20	1.14	1.27	1		42.81	0.0000		5.96	0.2018
	XP2_FISH	Exact P		0.00	0.04	0.12	0.00	0.03
	ARiskN	Attr Cases		73	40	31	94	23
	_RRC1_	RR		1.28	1.13	1.09	1.27	1.25
Admit 2000-2002 (N)	ENRATE	ROC		155	127	174	225	91
	EYRATE	Willits		218	137	194	282	111		319	242	393		1.21	1.15	1.27	1		1.22	1.16	1.28	1		56.20	0.0000		13.96	0.0074
	XP2_FISH	Exact P		0.00	0.17	0.06	0.00	0.01
	ARiskN	Attr Cases		119	27	38	92	42
	_RRC1_	RR		1.41	1.08	1.11	1.25	1.23
Admit 2003-2005 (N)	ENRATE	ROC		169	147	160	245	142
	EYRATE	Willits		257	190	196	286	173		479	398	556		1.28	1.22	1.34	1		1.29	1.23	1.35	1		110.7	0.0000		16.37	0.0026
	XP2_FISH	Exact P		0.00	0.00	0.00	0.00	0.00
	ARiskN	Attr Cases		168	110	69	67	63
	_RRC1_	RR		1.52	1.29	1.22	1.17	1.22
Admit 2006-2008 (N)	ENRATE	ROC		185	136	143	214	176
	EYRATE	Willits		259	180	190	279	250		604	526	679		1.36	1.30	1.42	1		1.37	1.30	1.43	1		175.3	0.0000		2.23	0.6943
	XP2_FISH	Exact P		0.00	0.00	0.00	0.00	0.00
	ARiskN	Attr Cases		141	113	91	105	153
	_RRC1_	RR		1.40	1.33	1.33	1.30	1.42
Admit 2009-2011 (N)	ENRATE	ROC		209	139	130	173	185
	EYRATE	Willits		282	159	154	231	268		504	424	580		1.30	1.24	1.36	1		1.31	1.25	1.37	1		124.3	0.0000		14.37	0.0062
	XP2_FISH	Exact P						0.00
	ARiskN	Attr Cases		140	51	45	94	173
	_RRC1_	RR		1.35	1.14	1.18	1.34	1.45
28 Total charges	ENRATE	ROC		2,520	1,965	1,697	1,522	1,535
	EYRATE	Willits		6,718	5,427	5,501	5,149	5,070		85326.14	85058.45	85592.19		2.96	2.95	2.98	1		5.64	5.58	5.69	1		116472.01	0.0000		282.97	0.0000
	XP2_FISH	Exact P
	ARiskN	Attr Cases		23,763	19,137	16,008	11,842	14,510
	_RRC1_	RR		2.67	2.76	3.24	3.38	3.30

## Sheet: Sheet1
ROC
Willits
1991-1993
1994-1996
1997-1999
2000-2002
2003-2006
2007-2009
2010-2011
1940	1950	1960	1970	1980
157	157	266	203	20
182	148	225	281	20
179	133	186	270	57
218	137	194	282	111
257	190	196	286	173
259	180	190	279	250
282	159	154	231	268
